# Supplementary material for: Prevalence of asymptomatic meibomian gland dysfunction in the general adult population: a systematic review and meta-analysis
Source: Front Med (Lausanne). 2026 Apr 20;13:1797225. doi: 10.3389/fmed.2026.1797225 (PMC13137810; doi:10.3389/fmed.2026.1797225)
Supplement: Supplementary file 1 [file Data_Sheet_1.zip]

Archive with 3 entries (3 files):
- S3 Table. Original contributions analyzed in the study.xlsx
- S1 Table. Search strategy.docx
- S2 Table. Study selection process results.xlsx
