# Supplementary material for: Prevalence of asymptomatic meibomian gland dysfunction in the general adult population: a systematic review and meta-analysis
Source: Front Med (Lausanne). 2026 Apr 20;13:1797225. doi: 10.3389/fmed.2026.1797225 (PMC13137810; doi:10.3389/fmed.2026.1797225)
Supplement: Supplementary file 1 [file Data_Sheet_1.zip › S3 Table. Original contributions analyzed in the study.xlsx]

## Sheet: Лист1
S3 Table. Original contributions analyzed in the study
author, year	year	title	country	questtionanire used or question asked	cases	population size	females	males	type disease	age group	factors	article type	who was surveyed	survey type	study dates	study dsign
Viso et. Al	2012	Prevalence of Asymptomatic and Symptomatic Meibomian Gland Dysfunction in the General Population of Spain	Spain	Ocular Surface Disease Index (OSDI)	619	1155	390	229	asymptomatic and symptomatic MGD	63.4± 14.5 years	A protective association was found between asymptomatic MGD and higher educational level (ORa 0.37; 95% CI, 0.14– 0.99). Diabetes (ORa 2.23; 95% CI, 1.30–8.84) and cardiovascular disease (ORa 1.80; 95% CI, 1.06–3.07) were associated with asymptomatic but not with symptomatic MGD. Conversely, rosacea (ORa 3.50; 95% CI, 1.01–12.10) and rheumatoid arthritis (ORa 16.50; 95% CI, 2.03–134.30) were asso…	original	general population	Dry Eye Questionnaire	From May 2005 to March 2006	cross-sectional stud
Amano, Shiro MD, PhD; Inoue, Kenji MD, PhD	2017	Estimation of Prevalence of Meibomian Gland Dysfunction in Japan	Japan	Ocular Surface Disease Index (OSDI)	242	510	150	92	lid margin abnormalities and signs of occlusion of the meibomian gland orifices.	71.1±8.5	MGD was diagnosed when both of the following 2 factors were positive: lid margin abnormalities and signs of occlusion of the meibomian gland orifices.	Clinical Science	patients scheduled for cataract surgery	during face-to-face structured interviews		moxed methods
Chen A., Hung-Ta Chen, Hung-Chi Chen, Yi-Tsun Chen, Yih-Hsiou Hwang, Chi-Chin Sun, Ching-Hsi Hsiao, David Hui-Kang Ma, Wei-Chi Wu, Chi-Chun Lai	2017	Asymptomatic Meibomian Gland Dysfunction and Cardiovascular Disease Risk Factors in a Middle-Aged Population in Taiwan - A Cross-sectional Analysis	Taiwan	Ocular Surface Disease Index (OSDI)	89	1329	12	77	asymptomatic MGD	49.0 ±10.4	After adjusted for age and gender, CVD risk factors including elevated uric acid (P = 0.01),total cholesterol (Total-C, P < 0.001), low-density lipoprotein cholesterol (LDL-C, P < 0.001), fasting triglyceride (Fasting TG, P < 0.001), decreased high-density lipoprotein cholesterol (HDL-C, P = 0.04), and presence of hepatic steatosis (P = 0.008) were significantly associated with asymptomatic MGD. …	original	general population	standardized questionnaires, physical examinations, and laboratory investigations.		Cross-sectional Analysis
Yi-Ran Chiou, Pei-Yu Lin, Yu-Bai Chou, Po-Wei Huang, Nai-Wen Fan	2023	Differential characteristics among asymptomatic and symptomatic meibomian gland dysfunction and those with dry eye	Taiwan	Ocular Surface Disease Index (OSDI)	87	153	52	35	diagnosed with MGD, of whom 50 eyes had asymptomatic MGD (Group A), 38 eyes had significant ocular surface symptoms (Group B); and 65 eyes had DED (Group C).	64.0 ± 12.6	The OSDI of asymptomatic MGD, symptomatic MGD and MGD coexisting with DED were 8.5 ± 2.9, 28.5 ± 12.8 and 27.9 ± 10.5, respectively. Patients with MGD coexisting with DED exhibited more frequent eye blinking than that of patients with asymptomatic MGD (8.1 ± 4.1 vs. 6.1 ± 3.5 blinks/20 sec, P = 0.022), and reduced LLT than that of patients with asymptomatic MGD (68.6 ± 17.2 vs. 77.6 ± 14.5 nm, P …	Original	general population	standardized questionnaires, physical examinations, and laboratory investigations.	December 2014 and March 2015.	cross sectional study
Kofi Asiedu, Samuel Kyei, Selassie K. Dzasimatu, Enyam K. A. Morny	2023	Meibomian Gland Dysfunction in a Youthful Clinical Sample in Ghana	Ghana	Ocular Surface Disease Index (OSDI)	21	215	8	14	asymptomatic	21.9 ±3.8	Frequency of meibomian gland dysfunction among the sample was 25.5% (95% confidence interval [CI], 19.8 to 31.6%). Frequencies of asymptomatic and symptomatic meibomian gland dysfunction were 10.1% and 15.4%, respectively. Frequencies of obvious and nonobvious obstructive meibomian gland dysfunction were 0.9% and 24.6%, respectively. In univariate logistic regression analysis, age (odds ratio, 1.…	Original	general population	standardized questionnaires, physical examinations, and laboratory investigations.	2023	clinic-based prospective cross-sectional study
Nisha S. Yeotikar, Hua Zhu, Maria Markoulli, Kelly K. Nichols, Thomas Naduvilath, and Eric B. Papas	2016	Functional and Morphologic Changes of Meibomian Glands in an Asymptomatic Adult Population	Australia	OSDI	185	185	109	76	asymptomatic	43.9 ±11.8	majority of the study population (61%) was asymptomatic. There was a significant worsening in the MQ (P < 0.048), MGE (P < 0.03), and meiboscale (P < 0.01) with increasing age. Significant increase was observed in anterior blepharitis (P < 0.001) and telangiectasia (P < 0.02) with aging. Interestingly, tear osmolarity decreased significantly (P < 0.001), while tear meniscus height (P < 0.001) and…	original	adult popularion	standardized questionnaires, physical examinations, and laboratory investigations.	2015	Single-visit, cross-sectional cohort study
William Ngo, Sruthi Srinivasan, and Lyndon Jones	2016	A Comparison of Dry Eye Diagnostic Tests Between Symptomatic and Asymptomatic Age-Matched Females	Canada	OSDI	20	40	20	0	symptomaric asymptomatic	62 ±15	The tests (median/IQR, P value) that were significantly different between the symptomatic group and the asymptomatic group were OSDI (35.4/35.4 vs. 3.1/6.7, P,0.01), NIBUT (2.1/0.7 sec vs. 3.0/3.0 sec, P¼0.01), meibum quality (3.0/0.0 grade units vs. 2.0/1.0 grade units, P,0.01), number of obstructed MGs (7.0/2.0 glands vs. 5.0/4.8 glands, P,0.01), and ocular staining (5.5/3.8 grade units vs. 0.5…	original	females	Clinical examination + OSDI questionnaire	2017	Cross-sectional
Javier González-Cavada, Raul Martin, and David P. Piñero	2015	Clinical Characterization of Asymptomatic or Minimally Symptomatic Young Patients Showing Signs Compatible With Dry Eye: A Pilot Study	Spain	OSDI	50	50	24	26	asymptomatic or minimally symptomatic	median age of 27.5 years (IQR: 22.8–35 years	The OSDI score was significantly higher in women than in men (median: 12.5 vs. 5.3, P=0.01). Low grades of ocular surface staining, dysfunction of Meibomian gland expression, and alteration of quality of Meibomian secretions were observed in 56%, 58%, and 84% of eyes, respectively. More eyes with some dysfunction of Meibomian gland expressibility had a TFBUT less than 5 sec (P=0.033). A statistic…	original	Asymptomatic or minimally symptomatic young adults (18–40 yrs)	OSDI questionnaire + comprehensive ocular surface and MGD examination	April 2012 to January 2013	Prospective cross-sectional observational study (pilot study)
