# Supplementary material for: Prevalence of asymptomatic meibomian gland dysfunction in the general adult population: a systematic review and meta-analysis
Source: Front Med (Lausanne). 2026 Apr 20;13:1797225. doi: 10.3389/fmed.2026.1797225 (PMC13137810; doi:10.3389/fmed.2026.1797225)
Supplement: Supplementary file 1 [file Data_Sheet_1.zip › S2 Table. Study selection process results.xlsx]

## Sheet: Zhanar
S2 Table. Study selection process results	duplicate	screening	inclusion	Data extractors
A comparative review of evaporative dry eye disease and meibomian gland dysfunction in dogs and humans		no		Abu Zhanar&Indira Karibayeva
A comparative review of evaporative dry eye disease and meibomian gland dysfunction in dogs and humans	duplicate			Abu Zhanar&Indira Karibayeva
A Comparison of Dry Eye Diagnostic Tests Between Symptomatic and Asymptomatic Age-Matched Females		yes	include	Abu Zhanar&Indira Karibayeva
A novel meibomian gland morphology analytic system based on a convolutional neural network		no		Abu Zhanar&Indira Karibayeva
A Novel Quantitative Index of Meibomian Gland Dysfunction, the Meibomian Gland Tortuosity		no		Abu Zhanar&Indira Karibayeva
A novel quantitative index of meibomian gland dysfunction, the meibomian gland tortuosity	duplicate			Abu Zhanar&Indira Karibayeva
A Novel Quantitative Index of Meibomian Gland Dysfunction, the Meibomian Gland Tortuosity	duplicate			Abu Zhanar&Indira Karibayeva
A novel quantitative index of meibomian gland dysfunction, the meibomian gland tortuosity	duplicate			Abu Zhanar&Indira Karibayeva
A study of Prevalence and Symptomatology of Meibomian Gland Dysfunction in Punjab in hospital based population		no		Abu Zhanar&Indira Karibayeva
Advances in the pathophysiology, diagnosis, and treatment of dry eye disease		no		Abu Zhanar&Indira Karibayeva
An investigation into the effects of ocular nebulization combined with meibomian gland massage on ocular surface status and corneal higher‐order aberrations for the …		no		Abu Zhanar&Indira Karibayeva
Assessing the severity of keratitis sicca with videokeratoscopic indices"		no		Abu Zhanar&Indira Karibayeva
Association between Dyslipidemia and Meibomian Gland Dysfunction: A Systematic Review and Meta-Analysis		no		Abu Zhanar&Indira Karibayeva
Association of meibomian gland dysfunction with oral statin use		no		Abu Zhanar&Indira Karibayeva
Association of serum lipid level with meibum biosynthesis and meibomian gland dysfunction: a review		no		Abu Zhanar&Indira Karibayeva
Asymptomatic Meibomian Gland Dysfunction and Cardiovascular Disease Risk Factors in a MiddleAged Population in Taiwan - A Cross-sectional Analysis		yes	include	Abu Zhanar&Indira Karibayeva
Asymptomatic Meibomian Gland Dysfunction and Cardiovascular Disease Risk Factors in a Middle-Aged Population in Taiwan - A Cross-sectional Analysis	duplicate			Abu Zhanar&Indira Karibayeva
Asymptomatic Meibomian Gland Dysfunction and Cardiovascular Disease Risk Factors in a Middle-Aged Population in Taiwan - A Cross-sectional Analysis	duplicate			Abu Zhanar&Indira Karibayeva
Asymptomatic meibomian gland dysfunction and cardiovascular disease risk factors in a middle-aged population in taiwan-a cross-sectional analysis	duplicate			Abu Zhanar&Indira Karibayeva
Asymptomatic meibomian gland dysfunction and cardiovascular disease risk factors in a middle-aged population in taiwan-a cross-sectional analysis	duplicate			Abu Zhanar&Indira Karibayeva
Asymptomatic Meibomian Gland Dysfunction -meeting abstract		yes	meeting abstract	Abu Zhanar&Indira Karibayeva
Bibliometric analysis of the meibomian gland literature		yes	review	Abu Zhanar&Indira Karibayeva
Biological effects induced by doses of mammographic screening		no		Abu Zhanar&Indira Karibayeva
Blepharitis		no		Abu Zhanar&Indira Karibayeva
BLEPHARITIS	duplicate			Abu Zhanar&Indira Karibayeva
Blepharitis	duplicate			Abu Zhanar&Indira Karibayeva
Case report: Immune-mediated meibomian gland dysfunction following		no		Abu Zhanar&Indira Karibayeva
Case report: Immune-mediated meibomian gland dysfunction following pembrolizumab therapy for advanced urothelial carcinoma	duplicate			Abu Zhanar&Indira Karibayeva
Case Study Report: Clinical Findings and Management of the Patient with Evaporative Dry Eye Due to Meibomian Gland Dysfunction"		no		Abu Zhanar&Indira Karibayeva
Characterising the ocular surface and tear film in a population-based birth cohort of 45-year old New Zealand men and women		no		Abu Zhanar&Indira Karibayeva
Characterising the ocular surface and tear film in a population-based birth cohort of 45-year old New Zealand men and women	duplicate			Abu Zhanar&Indira Karibayeva
Characterising the ocular surface and tear film in a population-based birth cohort of 45-year old New Zealand men and women	duplicate			Abu Zhanar&Indira Karibayeva
Characterising the ocular surface and tear film in a population-based birth cohort of 45-year old New Zealand men and women	duplicate			Abu Zhanar&Indira Karibayeva
Characterization of the thickness of the Tear Film Lipid Layer in Meibomian Gland Dysfunction using high resolution optical microscopy		no		Abu Zhanar&Indira Karibayeva
Characterization of the thickness of the Tear Film Lipid Layer in Meibomian Gland Dysfunction using high resolution optical microscopy	duplicate			Abu Zhanar&Indira Karibayeva
Characterization of the thickness of the Tear Film Lipid Layer in Meibomian Gland Dysfunction using high resolution optical microscopy	duplicate			Abu Zhanar&Indira Karibayeva
Characterization of the thickness of the Tear Film Lipid Layer in Meibomian Gland Dysfunction using high resolution optical microscopy	duplicate			Abu Zhanar&Indira Karibayeva
Characterization of the thickness of the Tear Film Lipid Layer in Meibomian Gland Dysfunction using high resolution optical microscopy	duplicate			Abu Zhanar&Indira Karibayeva
Characterization of the thickness of the Tear Film Lipid Layer in Meibomian Gland Dysfunction using high resolution optical microscopy"	duplicate			Abu Zhanar&Indira Karibayeva
Clinical Characterization of Asymptomatic or Minimally Symptomatic Young Patients Showing Signs Compatible With Dry Eye: A Pilot Study		yes	include	Abu Zhanar&Indira Karibayeva
Clinical characterization of asymptomatic or minimally symptomatic young patients showing signs compatible with dry eye: a pilot study	duplicate			Abu Zhanar&Indira Karibayeva
Clinical characterization of asymptomatic or minimally symptomatic young patients showing signs compatible with dry eye: a pilot study	duplicate			Abu Zhanar&Indira Karibayeva
Clinical characterization of asymptomatic or minimally symptomatic young patients showing signs compatible with dry eye: A pilot study	duplicate			Abu Zhanar&Indira Karibayeva
Clinical relationship of meibometry with ocular symptoms and tear film stability		no		Abu Zhanar&Indira Karibayeva
Clinical subtypes of dry eye in youthful clinical sample in Ghana		no		Abu Zhanar&Indira Karibayeva
Clinical subtypes of dry eye in youthful clinical sample in Ghana	duplicate			Abu Zhanar&Indira Karibayeva
Clinical subtypes of dry eye in youthful clinical sample in Ghana	duplicate			Abu Zhanar&Indira Karibayeva
Clinical subtypes of dry eye in youthful clinical sample in Ghana	duplicate			Abu Zhanar&Indira Karibayeva
Clinical-epidemiological profile, risk factors and quality of life of patients with meibomian gland dysfunction		no		Abu Zhanar&Indira Karibayeva
Clinical-epidemiological profile, risk factors and quality of life of patients with meibomian gland dysfunction	duplicate			Abu Zhanar&Indira Karibayeva
Clinic-Based Study on Meibomian Gland Dysfunction in Japan		no		Abu Zhanar&Indira Karibayeva
Clinic-based study on meibomian gland dysfunction in Japan	duplicate			Abu Zhanar&Indira Karibayeva
Clinic-Based Study on Meibomian Gland Dysfunction in Japan	duplicate			Abu Zhanar&Indira Karibayeva
Clinic-based study on meibomian gland dysfunction in Japan	duplicate			Abu Zhanar&Indira Karibayeva
Commentary: Revisiting meibomian gland dysfunction–Could noninvasive ocular surface analyzer be a comprehensive solution to the universal dilemma?		no		Abu Zhanar&Indira Karibayeva
Comparative of Meibomian Gland Morphology in Patients With Evaporative Dry Eye Versus Non-Dry Eye		no		Abu Zhanar&Indira Karibayeva
Comparing meibomian gland visibility on optical coherence tomography and Keratograph 5M images using objective and subjective grading methods		no		Abu Zhanar&Indira Karibayeva
Comparison of two measurements for the lower lid margin thickness: vernier micrometer and anterior segment optical coherence tomography		no		Abu Zhanar&Indira Karibayeva
Compliance with lid hygiene in patients with meibomian gland dysfunction		no		Abu Zhanar&Indira Karibayeva
Corneal Sensitivity, Blink Rate, and Corneal Nerve Density in Progressive Supranuclear Palsy and Parkinson Disease		no		Abu Zhanar&Indira Karibayeva
Corneal sensitivity, blink rate, and corneal nerve density in progressive supranuclear palsy and parkinson disease	duplicate			Abu Zhanar&Indira Karibayeva
Corneal Sensory Changes and Nerve Plexus Abnormalities in Chronic Neuropathic Ocular Pain and Dry Eye Postrefractive Surgery		no		Abu Zhanar&Indira Karibayeva
Correlation of meiboscale symptom score and sign score for primary meibomian gland dysfunction in Indian eyes–A cross-sectional study		no		Abu Zhanar&Indira Karibayeva
Correlation of tear fluorescein clearance and Schirmer test scores with ocular irritation symptoms		no		Abu Zhanar&Indira Karibayeva
Correlation of tear fluorescein clearance and Schirmer test scores with ocular irritation symptoms	duplicate			Abu Zhanar&Indira Karibayeva
Correlation of tear fluorescein clearance and Schirmer test scores with ocular irritation symptoms	duplicate			Abu Zhanar&Indira Karibayeva
Correlation of tear fluorescein clearance and schirmer test scores with ocular irritation symptoms"	duplicate			Abu Zhanar&Indira Karibayeva
Correlations between commonly used objective signs and symptoms for the diagnosis of dry eye disease: clinical implications		no		Abu Zhanar&Indira Karibayeva
Demodicosis in Different Age Groups and Alternative Treatment Options-A Review		no		Abu Zhanar&Indira Karibayeva
Diabetes mellitus is associated with dry eye syndrome: a meta-analysis		no		Abu Zhanar&Indira Karibayeva
Diagnosis and management of meibomian gland dysfunction: optometrists' perspective		yes	review	Abu Zhanar&Indira Karibayeva
Diagnosis and management of meibomian gland dysfunction: Optometrists’ perspective	duplicate			Abu Zhanar&Indira Karibayeva
Diagnostic Tools"		no		Abu Zhanar&Indira Karibayeva
Differential characteristics among asymptomatic and symptomatic meibomian gland dysfunction and those with dry eye		yes	include	Abu Zhanar&Indira Karibayeva
Differential characteristics among asymptomatic and symptomatic meibomian gland dysfunction and those with dry eye	duplicate			Abu Zhanar&Indira Karibayeva
Differential characteristics among asymptomatic and symptomatic meibomian gland dysfunction and those with dry eye	duplicate			Abu Zhanar&Indira Karibayeva
Differential characteristics among asymptomatic and symptomatic meibomian gland dysfunction and those with dry eye	duplicate			Abu Zhanar&Indira Karibayeva
Differential characteristics among asymptomatic and symptomatic meibomian gland dysfunction and those with dry eye	duplicate			Abu Zhanar&Indira Karibayeva
Distribution and characteristics of meibomian gland dysfunction subtypes: a multicenter study in South Korea		yes	only symptomatic	Abu Zhanar&Indira Karibayeva
Dry Eye Disease in Patients With Schizophrenia: A Case-Control Study		no		Abu Zhanar&Indira Karibayeva
Dry eye management: targeting the ocular surface microenvironment		no		Abu Zhanar&Indira Karibayeva
Dry eye syndrome in patients with conjunctival concretions		no		Abu Zhanar&Indira Karibayeva
Dysfonctionnement des glandes de Meibomius et surface oculaire du sujet âgé mélanoderme		no	not english	Abu Zhanar&Indira Karibayeva
Dyslipidemia and its association with meibomian gland dysfunction: a systematic review		yes	review	Abu Zhanar&Indira Karibayeva
Dyslipidemia exacerbates meibomian gland dysfunction: a systematic review and meta-analysis		yes	review	Abu Zhanar&Indira Karibayeva
Economic impact of dry eye disease in Spain: a multicentre retrospective insurance claims database analysis		no		Abu Zhanar&Indira Karibayeva
Effect of 3-hydroxy-3-methyl-glutaryl-coenzyme A reductase inhibitors on the meibomian gland morphology in patients with dyslipidemia		no		Abu Zhanar&Indira Karibayeva
Effect of Eyelid Treatments on Bacterial Load and Lipase Activity in Relation to Contact Lens Discomfort		no		Abu Zhanar&Indira Karibayeva
Effect of Eyelid Treatments on Bacterial Load and Lipase Activity in Relation to Contact Lens Discomfort	duplicate			Abu Zhanar&Indira Karibayeva
Effect of Eyelid Treatments on Bacterial Load and Lipase Activity in Relation to Contact Lens Discomfort."	duplicate			Abu Zhanar&Indira Karibayeva
Effect of Sleep Position on the Ocular Surface		no		Abu Zhanar&Indira Karibayeva
Effect of Sleep Position on the Ocular Surface	duplicate			Abu Zhanar&Indira Karibayeva
Effect of sleep position on the ocular surface	duplicate			Abu Zhanar&Indira Karibayeva
Effects of azithromycin on gene expression profiles of proinflammatory and anti-inflammatory mediators in the eyelid margin and conjunctiva of patients with meibomian gland disease		no		Abu Zhanar&Indira Karibayeva
Efficacy and safety of a vectored thermal pulsation system (Lipiflow®) in the treatment of meibomian gland dysfunction: a systematic review and meta-analysis		no		Abu Zhanar&Indira Karibayeva
Estimation of Prevalence of Meibomian Gland Dysfunction in Japan		yes	include	Abu Zhanar&Indira Karibayeva
Estimation of prevalence of meibomian gland dysfunction in Japan	duplicate			Abu Zhanar&Indira Karibayeva
Estimation of Prevalence of Meibomian Gland Dysfunction in Japan	duplicate			Abu Zhanar&Indira Karibayeva
Estimation of prevalence of meibomian gland dysfunction in Japan	duplicate			Abu Zhanar&Indira Karibayeva
Evaluation of meibomian gland dysfunction in a tertiary care center		no		Abu Zhanar&Indira Karibayeva
Evaluation of meibomian gland dysfunction in type 2 diabetes with dry eye disease: a non-randomized controlled trial		no		Abu Zhanar&Indira Karibayeva
Evaluation of meibomian gland dysfunction with deep learning model considering different datasets and gland morphology		no		Abu Zhanar&Indira Karibayeva
Evaluation of vitamin D and serum lipid profile levels in obstructive meibomian gland dysfunction		no		Abu Zhanar&Indira Karibayeva
Eyelid cleansing with ointment for obstructive meibomian gland dysfunction		no		Abu Zhanar&Indira Karibayeva
Eyeliner induces tear film instability and meibomian gland dysfunction		no		Abu Zhanar&Indira Karibayeva
Functional changes meibomian gland in dry eye		no		Abu Zhanar&Indira Karibayeva
Functional and Morphologic Changes of Meibomian Glands in an Asymptomatic Adult Population		yes	include	Abu Zhanar&Indira Karibayeva
Functional and morphologic changes of meibomian glands in an asymptomatic adult population	duplicate			Abu Zhanar&Indira Karibayeva
Gene expression signatures in conjunctival fornix aspirates of patients with dry eye disease associated with Meibomian gland dysfunction. A proof-of-concept study		yes	No prevalence data on asymptomatic MGD	Abu Zhanar&Indira Karibayeva
Gene expression signatures in conjunctival fornix aspirates of patients with dry eye disease associated with Meibomian gland dysfunction. A proof-of-concept study	duplicate			Abu Zhanar&Indira Karibayeva
Gene expression signatures in conjunctival fornix aspirates of patients with dry eye disease associated with Meibomian gland dysfunction. A proof-of-concept study	duplicate			Abu Zhanar&Indira Karibayeva
Gene expression signatures in conjunctival fornix aspirates of patients with dry eye disease associated with Meibomian gland dysfunction. A proof-of-concept study	duplicate			Abu Zhanar&Indira Karibayeva
Gene expression signatures in conjunctival fornix aspirates of patients with dry eye disease associated with Meibomian gland dysfunction. A proof-of-concept study	duplicate			Abu Zhanar&Indira Karibayeva
Global prevalence of meibomian gland dysfunction: a systematic review and meta-analysis		no		Abu Zhanar&Indira Karibayeva
How to assess and manage meibomian gland dysfunction induced evaporative dry eye patient in regular optical store: integrative literature review		no		Abu Zhanar&Indira Karibayeva
Human meibum and tear film derived (O-acyl)-omega-hydroxy fatty acids as biomarkers of tear film dynamics in meibomian gland dysfunction and dry eye …		no		Abu Zhanar&Indira Karibayeva
Human meibum and tear film derived (O-acyl)-omega-hydroxy fatty acids in meibomian gland dysfunction		no		Abu Zhanar&Indira Karibayeva
Human meibum and tear film derived (O-acyl)-omega-hydroxy fatty acids in meibomian gland dysfunction	duplicate			Abu Zhanar&Indira Karibayeva
Human meibum and tear film derived (O-acyl)-omega-hydroxy fatty acids in meibomian gland dysfunction	duplicate			Abu Zhanar&Indira Karibayeva
Human meibum and tear film derived (O-acyl)-omega-hydroxy fatty acids in meibomian gland dysfunction	duplicate			Abu Zhanar&Indira Karibayeva
Human meibum and tear film derived (O-acyl)-omega-hydroxy fatty acids in meibomian gland dysfunction	duplicate			Abu Zhanar&Indira Karibayeva
Human meibum and tear film derived (O-acyl)-omega-hydroxy fatty acids in meibomian gland dysfunction	duplicate			Abu Zhanar&Indira Karibayeva
Human meibum and tear film derived cholesteryl and wax esters in meibomian gland dysfunction and tear film structure		no		Abu Zhanar&Indira Karibayeva
Human meibum and tear film derived cholesteryl and wax esters in meibomian gland dysfunction and tear film structure	duplicate			Abu Zhanar&Indira Karibayeva
Human meibum and tear film derived cholesteryl and wax esters in meibomian gland dysfunction and tear film structure	duplicate			Abu Zhanar&Indira Karibayeva
Human meibum and tear film derived cholesteryl and wax esters in meibomian gland dysfunction and tear film structure	duplicate			Abu Zhanar&Indira Karibayeva
Human meibum and tear film derived cholesteryl and wax esters in meibomian gland dysfunction and tear film structure	duplicate			Abu Zhanar&Indira Karibayeva
Human meibum and tear film derived cholesteryl and wax esters in meibomian gland dysfunction and tear film structure	duplicate			Abu Zhanar&Indira Karibayeva
Human precorneal tear film and lipid layer dynamics in meibomian gland dysfunction		yes	no full text	Abu Zhanar&Indira Karibayeva
Human precorneal tear film and lipid layer dynamics in meibomian gland dysfunction	duplicate			Abu Zhanar&Indira Karibayeva
Human precorneal tear film and lipid layer dynamics in meibomian gland dysfunction	duplicate			Abu Zhanar&Indira Karibayeva
Human precorneal tear film and lipid layer dynamics in meibomian gland dysfunction	duplicate			Abu Zhanar&Indira Karibayeva
Human precorneal tear film and lipid layer dynamics in meibomian gland dysfunction	duplicate			Abu Zhanar&Indira Karibayeva
Human precorneal tear film and lipid layer dynamics in meibomian gland dysfunction	duplicate			Abu Zhanar&Indira Karibayeva
Hypochlorous acid can be the novel option for the meibomian gland dysfunction dry eye through ultrasonic atomization		no		Abu Zhanar&Indira Karibayeva
Iatrogenic Dry Eye Disease: Dealing with the Conundrum of Post-Cataract Discomfort. A PICASSO Board Narrative Review		no		Abu Zhanar&Indira Karibayeva
Iatrogenic dry eye disease: dealing with the conundrum of post-cataract discomfort. A PICASSO board narrative review"	duplicate			Abu Zhanar&Indira Karibayeva
Imaging of the ocular surface with relevance to Meibomian gland dysfunction		no		Abu Zhanar&Indira Karibayeva
Impact of meibomian gland dysfunction on quality of life and mental health in a clinical sample in Ghana: a cross-sectional study		no		Abu Zhanar&Indira Karibayeva
Impact of meibomian gland dysfunction on quality of life and mental health in a clinical sample in Ghana: a cross-sectional study	duplicate			Abu Zhanar&Indira Karibayeva
Impact of meibomian gland dysfunction on quality of life and mental health in a clinical sample in Ghana: a cross-sectional study	duplicate			Abu Zhanar&Indira Karibayeva
Impact of meibomian gland dysfunction on quality of life and mental health in a clinical sample in Ghana: a cross-sectional study	duplicate			Abu Zhanar&Indira Karibayeva
Impacts of gender and age on meibomian gland in aged people using artificial intelligence		no		Abu Zhanar&Indira Karibayeva
In vivo detection of clinically non-apparent ocular surface inflammation in patients with meibomian gland dysfunction-associated refractory dry eye symptoms: a pilot study		no		Abu Zhanar&Indira Karibayeva
In vivo detection of clinically non-apparent ocular surface inflammation in patients with meibomian gland dysfunction-associated refractory dry eye symptoms: a pilot study	duplicate			Abu Zhanar&Indira Karibayeva
In vivo detection of clinically non-apparent ocular surface inflammation in patients with meibomian gland dysfunction-associated refractory dry eye symptoms: A pilot study	duplicate			Abu Zhanar&Indira Karibayeva
Increased Meibomian gland dropout and MMP-9 expression in an untreated millennial population who did not self-report for MGD treatment		no		Abu Zhanar&Indira Karibayeva
Increasing our understanding of evaporative dry eye disease through additional animal models and diagnostic tests		no		Abu Zhanar&Indira Karibayeva
Individuals with Diabetes Mellitus Have a Dry Eye Phenotype Driven by Low Symptom Burden and Anatomic Abnormalities		no		Abu Zhanar&Indira Karibayeva
Influential Signs of Dry Eye-Related Ocular Symptoms in Participants With Unstable Tear Film		no		Abu Zhanar&Indira Karibayeva
Intraductal meibomian gland probing: background, patient selection, procedure, and perspectives		no		Abu Zhanar&Indira Karibayeva
Is contact lens discomfort related to meibomian gland morphology?		no		Abu Zhanar&Indira Karibayeva
Lid Margin Microbiome in Stevens-Johnson Syndrome Patients With Lid Margin Keratinization and Severe Dry Eye Disease		no		Abu Zhanar&Indira Karibayeva
Lid Margin Microbiome in Stevens-Johnson Syndrome Patients With Lid Margin Keratinization and Severe Dry Eye Disease	duplicate			Abu Zhanar&Indira Karibayeva
Lid Margin Microbiome in Stevens-Johnson Syndrome Patients With Lid Margin Keratinization and Severe Dry Eye Disease	duplicate			Abu Zhanar&Indira Karibayeva
Management of dry eye disease to optimize cataract surgery outcomes: Two tables for a daily clinical practice		no		Abu Zhanar&Indira Karibayeva
Massive Demodicosis of the Eyes in a Patient with Sjogren Syndrome: A Case Report		no		Abu Zhanar&Indira Karibayeva
Massive Demodicosis of the Eyes in a Patient with Sjögren Syndrome: A Case Report	duplicate			Abu Zhanar&Indira Karibayeva
Measurement of the lower lid margin thickness by anterior segment optical coherence tomography		no		Abu Zhanar&Indira Karibayeva
Mechanistic investigations of diabetic ocular surface diseases		no		Abu Zhanar&Indira Karibayeva
Meibomian gland characteristics in children: A narrative review		yes	review	Abu Zhanar&Indira Karibayeva
Meibomian Gland Diagnostic Expressibility: Correlation With Dry Eye Symptoms and Gland Location		no		Abu Zhanar&Indira Karibayeva
Meibomian gland disease		no		Abu Zhanar&Indira Karibayeva
Meibomian gland disease	duplicate			Abu Zhanar&Indira Karibayeva
Meibomian gland disease: the role of gland dysfunction in dry eye disease		no		Abu Zhanar&Indira Karibayeva
Meibomian gland dysfunction and blepharitis: A common and still unsolved ophthalmic problem		no		Abu Zhanar&Indira Karibayeva
Meibomian gland dysfunction and expressions of inflammatory factors and lipid metabolic factors in diabetic mice		no		Abu Zhanar&Indira Karibayeva
Meibomian gland dysfunction and its determinants in Iranian adults: A population-based study		no		Abu Zhanar&Indira Karibayeva
Meibomian gland dysfunction and lipid profile: a study among pregnant women		no		Abu Zhanar&Indira Karibayeva
Meibomian gland dysfunction clinical practice guidelines		no		Abu Zhanar&Indira Karibayeva
Meibomian gland dysfunction in a case of ichthyosis follicularis with alopecia and photophobia syndrome		no		Abu Zhanar&Indira Karibayeva
Meibomian gland dysfunction in a case of ichthyosis follicularis with alopecia and photophobia syndrome	duplicate			Abu Zhanar&Indira Karibayeva
Meibomian gland dysfunction in a case of ichthyosis follicularis with alopecia and photophobia syndrome	duplicate			Abu Zhanar&Indira Karibayeva
Meibomian Gland Dysfunction in a Hospital-Based Population in Central India		no		Abu Zhanar&Indira Karibayeva
Meibomian gland dysfunction in a hospital-based population in central India	duplicate			Abu Zhanar&Indira Karibayeva
Meibomian Gland Dysfunction in a Hospital-Based Population in Central India	duplicate			Abu Zhanar&Indira Karibayeva
Meibomian Gland Dysfunction in a Hospital-Based Population in Central India	duplicate			Abu Zhanar&Indira Karibayeva
Meibomian Gland Dysfunction in a Youthful Clinical Sample in Ghana		yes	include	Abu Zhanar&Indira Karibayeva
Meibomian gland dysfunction in a youthful clinical sample in Ghana	duplicate			Abu Zhanar&Indira Karibayeva
Meibomian Gland Dysfunction in a Youthful Clinical Sample in Ghana	duplicate			Abu Zhanar&Indira Karibayeva
Meibomian Gland Dysfunction in a Youthful Clinical Sample in Ghana	duplicate			Abu Zhanar&Indira Karibayeva
Meibomian gland dysfunction in geriatric population: Tehran geriatric eye study		yes	No prevalence data on asymptomatic MGD	Abu Zhanar&Indira Karibayeva
Meibomian Gland Dysfunction in Type 2 Diabetic Patients		no		Abu Zhanar&Indira Karibayeva
Meibomian gland dysfunction in type 2 diabetic patients	duplicate			Abu Zhanar&Indira Karibayeva
Meibomian gland dysfunction in type 2 diabetic patients	duplicate			Abu Zhanar&Indira Karibayeva
Meibomian Gland Dysfunction in Type 2 Diabetic Patients	duplicate			Abu Zhanar&Indira Karibayeva
Meibomian Gland Dysfunction in Type 2 Diabetic Patients	duplicate			Abu Zhanar&Indira Karibayeva
Meibomian gland dysfunction is highly prevalent among first-time visitors at a Norwegian dry eye specialist clinic		no		Abu Zhanar&Indira Karibayeva
Meibomian gland dysfunction is the primary determinant of dry eye symptoms: Analysis of 2346 patients		no		Abu Zhanar&Indira Karibayeva
Meibomian gland dysfunction: implication for dry eye disease		no		Abu Zhanar&Indira Karibayeva
Meibomian gland dysfunction: recent progress worldwide and in Japan		yes	review	Abu Zhanar&Indira Karibayeva
Meibomian gland morphology is a sensitive early indicator of meibomian gland dysfunction		yes	No prevalence data on asymptomatic MGD	Abu Zhanar&Indira Karibayeva
Meibomian Glands and Tear Film Findings in Type 2 Diabetic Patients: A Cross-Sectional Study		no		Abu Zhanar&Indira Karibayeva
Meibomian glands and tear film findings in type 2 diabetic patients: a cross-sectional study	duplicate			Abu Zhanar&Indira Karibayeva
Meibomian Glands and Tear Film Findings in Type 2 Diabetic Patients: A Cross-Sectional Study	duplicate			Abu Zhanar&Indira Karibayeva
Meibomian Glands and Tear Film Findings in Type 2 Diabetic Patients: A Cross-Sectional Study	duplicate			Abu Zhanar&Indira Karibayeva
Meibomian glands dysfunction and ocular surface in black people		yes	no full text	Abu Zhanar&Indira Karibayeva
Meibomian glands dysfunction and ocular surface in black people	duplicate			Abu Zhanar&Indira Karibayeva
Meibomian glands dysfunction and ocular surface in black people	duplicate			Abu Zhanar&Indira Karibayeva
MGD diagnosis and treatment		no		Abu Zhanar&Indira Karibayeva
MGD: definition versus dry eye disease, risk factors		no		Abu Zhanar&Indira Karibayeva
MGD: Definition Versus Dry Eye Disease, Risk Factors	duplicate			Abu Zhanar&Indira Karibayeva
Morphological variants of meibomian glands: correlation of meibography features with histopathology findings		no		Abu Zhanar&Indira Karibayeva
Morphology of the Meibomian gland evaluated using meibography in patients with Hypohidrotic ectodermal dysplasia		no		Abu Zhanar&Indira Karibayeva
Multimodal Imaging in Other Intraocular Inflammations		no		Abu Zhanar&Indira Karibayeva
Noninvasive Assessment of Tear Stability with the Tear Stability Analysis System in Tear Dysfunction Patients		no		Abu Zhanar&Indira Karibayeva
Noninvasive assessment of tear stability with the tear stability analysis system in tear dysfunction patients	duplicate			Abu Zhanar&Indira Karibayeva
Noninvasive ocular surface analyzer as an adjunct in diagnosis and estimating prevalence of meibomian gland dysfunction: Hospital-based comparative study		no		Abu Zhanar&Indira Karibayeva
Noninvasive ocular surface analyzer as an adjunct in diagnosis and estimating prevalence of meibomian gland dysfunction: Hospital-based comparative study	duplicate			Abu Zhanar&Indira Karibayeva
Noninvasive ocular surface analyzer as an adjunct in diagnosis and estimating prevalence of meibomian gland dysfunction: Hospital-based comparative study	duplicate			Abu Zhanar&Indira Karibayeva
Noninvasive ocular surface analyzer as an adjunct in diagnosis and estimating prevalence of meibomian gland dysfunction: Hospital-based comparative …	duplicate			Abu Zhanar&Indira Karibayeva
Not All Dry Eye in Contact Lens Wear Is Contact Lens-Induced		no		Abu Zhanar&Indira Karibayeva
Ocular Demodicosis as a Potential Cause of Ocular Surface Inflammation		no		Abu Zhanar&Indira Karibayeva
Ocular demodicosis as a potential cause of ocular surface inflammation	duplicate			Abu Zhanar&Indira Karibayeva
Ocular manifestations of genetic skin disorders		no		Abu Zhanar&Indira Karibayeva
Ocular surface changes after cataract phacoemulsification		no		Abu Zhanar&Indira Karibayeva
Ocular Surface Disease: Impact on Pre-Surgical Biometry and Symptoms in Refractive and Cataract Surgery		no		Abu Zhanar&Indira Karibayeva
Ophthalmic Comorbidities in Patients with Chronic Plaque Psoriasis: A Hospital-Based Cross-Sectional Study of 100 Patients		no		Abu Zhanar&Indira Karibayeva
Ophthalmic Comorbidities in Patients with Chronic Plaque Psoriasis: A Hospital-Based Cross-Sectional Study of 100 Patients	duplicate			Abu Zhanar&Indira Karibayeva
Oral tyrosine kinase inhibitor for neovascular age-related macular degeneration: A phase 1 dose-escalation study		no		Abu Zhanar&Indira Karibayeva
Peripheral Neuropathy Symptoms and Ocular Surface Lesions in Patients with Type 2 Diabetes Mellitus and Dry Eye: A Clinical Correlational Study		no		Abu Zhanar&Indira Karibayeva
Physiological Effects of Soat1 Inactivation on Homeostasis of the Mouse Ocular Surface		no		Abu Zhanar&Indira Karibayeva
Postoperative dry eye after ophthalmic surgery		no		Abu Zhanar&Indira Karibayeva
Postoperative dry eye after ophthalmic surgery	duplicate			Abu Zhanar&Indira Karibayeva
Predictive Potential of Eyelids and Tear Film in Determining Symptoms in Contact Lens Wearers		no		Abu Zhanar&Indira Karibayeva
Preoperative management of MGD with vectored thermal pulsation before cataract surgery: a prospective, controlled clinical trial		no		Abu Zhanar&Indira Karibayeva
Prevalence and Association of Meibomian Gland Dysfunction with Dry Eye Severity from a Tertiary Care Rural Hospital in Central Gujarat: A Cross-sectional Study		no		Abu Zhanar&Indira Karibayeva
Prevalence and Association of Meibomian Gland Dysfunction with Dry Eye Severity from a Tertiary Care Rural Hospital in Central Gujarat: A Cross-sectional Study."	duplicate			Abu Zhanar&Indira Karibayeva
Prevalence and associations of dry eye disease and meibomian gland dysfunction in the ural eye and medical study		no		Abu Zhanar&Indira Karibayeva
Prevalence of Asymptomatic and Symptomatic Meibomian Gland Dysfunction in the General Population of Spain		yes	include	Abu Zhanar&Indira Karibayeva
Prevalence of asymptomatic and symptomatic meibomian gland dysfunction in the general population of Spain	duplicate			Abu Zhanar&Indira Karibayeva
Prevalence of asymptomatic and symptomatic meibomian gland dysfunction in the general population of Spain	duplicate			Abu Zhanar&Indira Karibayeva
Prevalence of asymptomatic and symptomatic meibomian gland dysfunction in the general population of Spain	duplicate			Abu Zhanar&Indira Karibayeva
Prevalence of meibomian gland dysfunction at a tertiary centre in Taiwan		no		Abu Zhanar&Indira Karibayeva
Prevalence of meibomian gland dysfunction at the time of cataract surgery		no		Abu Zhanar&Indira Karibayeva
Prevalence of meibomian gland dysfunction at the time of cataract surgery	duplicate			Abu Zhanar&Indira Karibayeva
Prevalence of meibomian gland dysfunction at the time of cataract surgery	duplicate			Abu Zhanar&Indira Karibayeva
Prevalence of meibomian gland dysfunction at the time of cataract surgery	duplicate			Abu Zhanar&Indira Karibayeva
Prevalence of Meibomian Gland Dysfunction in a Young Adult Population		yes	meeting abstract	Abu Zhanar&Indira Karibayeva
Prevalence of meibomian gland dysfunction in staffs and faculty members of a Chinese university		no		Abu Zhanar&Indira Karibayeva
Prevalence of symptomatic dry eye disease with associated risk factors among medical students at Chiang Mai University due to increased screen time and stress …"		no		Abu Zhanar&Indira Karibayeva
Prevalence, severity, and treatment outcomes of meibomian gland dysfunction in patients with dry eye symptoms at a tertiary care center in South India		yes	No prevalence data on asymptomatic MGD	Abu Zhanar&Indira Karibayeva
Psychometric Properties and Validation of the Standard Patient Evaluation of Eye Dryness Questionnaire		no		Abu Zhanar&Indira Karibayeva
Repeatability and reproducibility of Cobra HD fundus camera meibography in young adults with and without symptoms of dry eye		no		Abu Zhanar&Indira Karibayeva
Repeatability and reproducibility of Cobra HD fundus camera meibography in young adults with and without symptoms of dry eye	duplicate			Abu Zhanar&Indira Karibayeva
Repeatability and reproducibility of Cobra HD fundus camera meibography in young adults with and without symptoms of dry eye	duplicate			Abu Zhanar&Indira Karibayeva
Revisiter les dysfonctionnements meibomiens		no	not english	Abu Zhanar&Indira Karibayeva
Revisiter les dysfonctionnements meibomiens	duplicate			Abu Zhanar&Indira Karibayeva
Revisiting meibomian gland dysfunction		yes	review	Abu Zhanar&Indira Karibayeva
Revisiting meibomian gland dysfunction	duplicate			Abu Zhanar&Indira Karibayeva
Salzmann Nodular Corneal Degeneration		no		Abu Zhanar&Indira Karibayeva
Sex Differences in the Prevalence of Meibomian Gland Dysfunction: A Mini Review		yes	review	Abu Zhanar&Indira Karibayeva
Sex hormones, meibomian gland dysfunction and dry eye disease		no		Abu Zhanar&Indira Karibayeva
Superficial keratectomy followed by intense pulsed light for Salzmann’s nodular degeneration and coexisting meibomian gland dysfunction		no		Abu Zhanar&Indira Karibayeva
Superficial keratectomy followed by intense pulsed light for Salzmann's nodular degeneration and coexisting meibomian gland dysfunction	duplicate			Abu Zhanar&Indira Karibayeva
Superficial keratectomy followed by intense pulsed light for Salzmann's nodular degeneration and coexisting meibomian gland dysfunction	duplicate			Abu Zhanar&Indira Karibayeva
Tea tree oil for Demodex blepharitis		no		Abu Zhanar&Indira Karibayeva
Tear Cytokine Profiles in Dysfunctional Tear Syndrome		no		Abu Zhanar&Indira Karibayeva
TFOS DEWS II definition and classification report		no		Abu Zhanar&Indira Karibayeva
TFOS Dry Eye WorkShop II–part one		no		Abu Zhanar&Indira Karibayeva
The Aging Meibomian Gland: An In Vivo Confocal Study		no		Abu Zhanar&Indira Karibayeva
The aging Meibomian gland: an in vivo confocal study	duplicate			Abu Zhanar&Indira Karibayeva
The aging meibomian gland: An in vivo confocal study	duplicate			Abu Zhanar&Indira Karibayeva
The association between diabetes mellitus and meibomian gland dysfunction: A meta-analysis		yes	review	Abu Zhanar&Indira Karibayeva
The association between risk factors for metabolic syndrome and meibomian gland disease in a dry eye cohort		no		Abu Zhanar&Indira Karibayeva
The association between risk factors for metabolic syndrome and meibomian gland disease in a dry eye cohort	duplicate			Abu Zhanar&Indira Karibayeva
The contribution of meibomian disease to dry eye		no		Abu Zhanar&Indira Karibayeva
The Contribution of Meibomian Disease to Dry Eye	duplicate			Abu Zhanar&Indira Karibayeva
The Contribution of Meibomian Disease to Dry Eye	duplicate			Abu Zhanar&Indira Karibayeva
The Effect of Meibomian Gland Dysfunction on Laser-Assisted In Situ Keratomileusis in Asymptomatic Patients		no		Abu Zhanar&Indira Karibayeva
The effect of meibomian gland dysfunction on laser-assisted in situ keratomileusis in asymptomatic patients	duplicate			Abu Zhanar&Indira Karibayeva
The effect of meibomian gland dysfunction on laser-assisted in situ keratomileusis in asymptomatic patients	duplicate			Abu Zhanar&Indira Karibayeva
The Effect of Meibomian Gland Dysfunction on Laser-Assisted In Situ Keratomileusis in Asymptomatic Patients	duplicate			Abu Zhanar&Indira Karibayeva
The Effect of Meibomian Gland Dysfunction on Laser-Assisted In Situ Keratomileusis in Asymptomatic Patients	duplicate			Abu Zhanar&Indira Karibayeva
The Effects of Age on the Human Tear Film Assessed with a Novel Imaging Device		no		Abu Zhanar&Indira Karibayeva
The effects of the systemic isotretinoin treatment on ocular surface and meibomian glands: a prospective longitudinal study		no		Abu Zhanar&Indira Karibayeva
The Epidemiology of Dry Eye		no		Abu Zhanar&Indira Karibayeva
The eyelids and tear film in contact lens discomfort		no		Abu Zhanar&Indira Karibayeva
The influence of overnight orthokeratology and soft contact lens on the meibomian gland evaluated using an artificial intelligence analytic system		no		Abu Zhanar&Indira Karibayeva
The international workshop on meibomian gland dysfunction: report of the diagnosis subcommittee		no		Abu Zhanar&Indira Karibayeva
The Ocular Surface Characteristics in Prostate Cancer Patients Treated with Androgen Deprivation Therapy		no		Abu Zhanar&Indira Karibayeva
The prevalence of dry eye in a very old population		no		Abu Zhanar&Indira Karibayeva
The prevalence of meibomian gland dysfunction, tear film and ocular surface parameters in an Austrian dry eye clinic population		yes	only symptomatic	Abu Zhanar&Indira Karibayeva
The Relationship Between Meibomian Gland Morphology, Dry Eye Disease, and Electronic Device Use in Pediatric Patients		no		Abu Zhanar&Indira Karibayeva
The Role of Health Anxiety and Depressive Symptoms in Dry Eye Disease		no		Abu Zhanar&Indira Karibayeva
The Role of Health Anxiety and Depressive Symptoms in Dry Eye Disease	duplicate			Abu Zhanar&Indira Karibayeva
The Role of Health Anxiety and Depressive Symptoms in Dry Eye Disease	duplicate			Abu Zhanar&Indira Karibayeva
The significance of meibomian gland changes in asymptomatic children		yes	children	Abu Zhanar&Indira Karibayeva
The significance of meibomian gland changes in asymptomatic children	duplicate			Abu Zhanar&Indira Karibayeva
The significance of meibomian gland changes in asymptomatic children	duplicate			Abu Zhanar&Indira Karibayeva
The significance of meibomian gland changes in asymptomatic children	duplicate			Abu Zhanar&Indira Karibayeva
Tianjin Key Laboratory of Retinal Functions and Diseases, Tianjin Branch of National Clinical Research Center for Ocular Disease, Eye Institute and School of …		no		Abu Zhanar&Indira Karibayeva
Update on the association between dry eye disease and meibomian gland dysfunction		no		Abu Zhanar&Indira Karibayeva
Update on the Management of Demodex Blepharitis		no		Abu Zhanar&Indira Karibayeva
Update on the Management of Demodex Blepharitis	duplicate			Abu Zhanar&Indira Karibayeva
Use of oral retinoids in the perioperative period by surgical specialty: a literature review		no		Abu Zhanar&Indira Karibayeva
